# Supplementary material for: Comparison of Narrow (<3.75 mm) and Standard (≥3.75 mm) Diameter Implants Supporting the Same Multiple Fixed Prostheses and Mirroring Real-World Clinical Scenarios: Non-Randomized Clinical Trial
Source: Dent J (Basel). 2025 Sep 12;13(9):420. doi: 10.3390/dj13090420 (PMC12468807; doi:10.3390/dj13090420)
Supplement: Supplementary file 1 [file dentistry-13-00420-s001.zip]

Archive with 1 entries (1 files):
- dentistry-3774351-supplementary.pdf
